# Supplementary material for: Comprehensive Assessment of Polysaccharides Extracted from Squash by Subcritical Water under Different Conditions
Source: Foods. 2024 Apr 16;13(8):1211. doi: 10.3390/foods13081211 (PMC11049192; doi:10.3390/foods13081211)
Supplement: Supplementary file 1 [file foods-13-01211-s001.zip]

Archive with 1 entries (1 files):
- foods-2936888-Supplementary materials-4.19.pdf
